# Supplementary material for: The Effect of Sibunit Carbon Surface Modification with Diazonium Tosylate Salts of Pd and Pd-Au Catalysts on Furfural Hydrogenation
Source: Materials (Basel). 2022 Jul 4;15(13):4695. doi: 10.3390/ma15134695 (PMC9267796; doi:10.3390/ma15134695)
Supplement: Supplementary file 1 [file materials-15-04695-s001.zip]

Archive with 1 entries (1 files):
- materials-1758460-supplementary.pdf
